# Supplementary material for: CYP24A1 and TRPC3 Gene Expression in Kidneys and Their Involvement in Calcium and Phosphate Metabolism in Laying Hens
Source: Animals (Basel). 2024 May 8;14(10):1407. doi: 10.3390/ani14101407 (PMC11117318; doi:10.3390/ani14101407)
Supplement: Supplementary file 1 [file animals-14-01407-s001.zip]

Archive with 1 entries (1 files):
- animals-2962995-Supplementary_file_1_R1.xlsx
