# Supplementary material for: CYP24A1 and TRPC3 Gene Expression in Kidneys and Their Involvement in Calcium and Phosphate Metabolism in Laying Hens
Source: Animals (Basel). 2024 May 8;14(10):1407. doi: 10.3390/ani14101407 (PMC11117318; doi:10.3390/ani14101407)
Supplement: Supplementary file 1 [file animals-14-01407-s001.zip › animals-2962995-Supplementary_file_1_R1.xlsx]

## Sheet: Table_S1
Table S1. Formulated diet for the three studied groups (HR, LR, MR)
Ingredients	HR	LR	MR
Corn	50.90	50.90	50.90
Soybean meal 45%	29.09	29.09	29.09
Soybean oil	4.45	4.45	4.45
Salt	0.50	0.50	0.50
Vitamin supplement	0.10	0.10	0.10
Mineral supplement	0.10	0.10	0.10
DL-Methionine	0.29	0.29	0.29
L-Threonine	0.01	0.01	0.01
Antioxidant (BHT)	0.01	0.01	0.01
Choline chloride (60)	0.10	0.10	0.10
Dicalcium phosphate	0.74	2.42	1.58
Mycotoxin adsorbent	0.20	0.20	0.20
Kaolin	2.11	4.95	3.53
Limestone	11.40	6.88	9.14
Total (%)	100.00	100.00	100.00
Apparent metabolizable energy (kcal/kg)	2.8	2.8	2.8
Crude protein (%)	17.21	17.21	17.21
Digestible lysine (%)	0.84	0.84	0.84
Calcium (%)	4.71	3.29	4.00
Available phosphorus (%)	0.21	0.49	0.35
Sodium (%)	0.21	0.21	0.21
Chlorine (%)	0.36	0.36	0.36
Potassium (%)	0.70	0.70	0.70

## Sheet: Table_S2
Table S2. Gene ranking showing the most stable genes among different tools evaluated.
	Gene	Bestkeeper	NormFinder	geNorm	Final Ranking
	HBMS	0,39 (3)	0,15 (4)	0,40 (3)	4
	RPL5	0,30 (1)	0,13 (2)	0,22 (1)	1
	RPL4	0,42 (5)	0,11 (1)	0,51 (5)	5
	MRPS30	0,51 (8)	0,32 (9)	0,73 (9)	9
	MRPS27	0,36 (2)	0,25 (7)	0,66 (7)	7
	HPRT1	0,44 (7)	0,14 (3)	0,34 (2)	3
	RPLP1	0,53 (9)	0,27 (8)	0,59 (6)	8
	TOP2B	0,41 (4)	0,17 (6)	0,45 (4)	6
	GAPDH	0,76 (10)	0,46 (10)	0,85 (10)	10
	RPL30	0,42 (6)	0,16 (5)	0,22 (1)	2

## Sheet: Table_S3
Table S3. Results of qPCR statistical analysis of gene expression using Kruskal-wallis test considering each comparison of the studied groups.
				Comparisons	Fold-change	P. unadj	P. adj
				MR X HR
				CALM2	0.292167	0.7701589	0.7701589
				CALB1	-1.2111886	0.2258231	0.7744691
				TRPV6	-0.78783860	0.4307911	1
				CYP24A1	1.752046	0.07976591	0.11964887
				TRPC3	-2.4378866	0.01477341	0.04432022
				FGF1	0.10892066	0.9132654	1
				FGFR3	-0.05879556	0.9531149	0.9531149
				PTH	-1.3167086	0.18793632	0.28190447
				MR x LR
				CALM2	1.459376	0.1444617	0.4333850
				CALB1	0.2865341	0.7744691	0.7744691
				TRPV6	-0.71286397	0.4759299	0.7138949
				CYP24A1	2.524134	0.01159837	0.03479512
				TRPC3	-0.7999163	0.42375931	0.42375931
				FGF1	0.13591507	0.8918884	1
				FGFR3	1.29350237	0.1958374	0.2937560
				PTH	0.9459848	0.34415633	0.34415633
				HR X LR
				CALM2	1.094744	0.2736288	0.4104432
				CALB1	1.5051664	0.1322813	0.3968439
				TRPV6	0.05396181	0.9569656	0.9569656
				CYP24A1	0.772088	0.44006229	0.44006229
				TRPC3	1.7472277	0.08059784	0.12089677
				FGF1	0.01922129	0.9846646	0.9846646
				FGFR3	1.31805699	0.1874846	0.5624537
				PTH	2.3246965	0.02008819	0.06026458
